# Supplementary material for: Prolonged Taping with Exercise Therapy for Patellofemoral Pain in Adults: A Systematic Review and Single-Arm Meta-Analysis
Source: J Clin Med. 2024 Dec 9;13(23):7476. doi: 10.3390/jcm13237476 (PMC11641958; doi:10.3390/jcm13237476)
Supplement: Supplementary file 1 [file jcm-13-07476-s001.zip]

Archive with 3 entries (3 files):
- Figue S1-S4.pdf
- File S1 ACTUAL SEARCH STRATEGIES.pdf
- Table S1 TAPING AND EXERCISE PROTOCOLS.pdf
